# Supplementary material for: Isotopic Fractionation Associated With Sulfate Import and Activation by Desulfovibrio vulgaris str. Hildenborough
Source: Front Microbiol. 2020 Sep 18;11:529317. doi: 10.3389/fmicb.2020.529317 (PMC7531388; doi:10.3389/fmicb.2020.529317)
Supplement: Supplementary file 1 [file Data_Sheet_1.CSV]

Strain	ID	Bottle.no	Lactate.mM	Acetate.mM	Sulfate.mM	Sulfide.mM	Phosphate.mM	Time.hrs	OD600	phase	d18O.so4	d34S.so4	SO4.mM.init	SO4.consumed.mM	Volume.L	SO4.initial.mol	SO4.consumed.mol	mol/hour	f.SO4	neg.LN.fSO4	mu	Integrated.OD	Average.OD	Average.cells/L	Average.cells.bottle	fmol/day	fmol.cell.day
710	WT	1	20.79	2.2	28.35	0.85	2	0	0.047	tzero	28.88	-2.04	29.1	0.75	0.0551	1.6034	0.0412	NA	0.9743	0.026	0.0829	0	NA	NA	NA	NA	NA
710	WT	2	21.75	2.45	29.19	1.01	1.86	0	0.034	tzero	29.31	-1.96	29.1	-0.09	0.0551	1.6034	-0.005	NA	1.0031	-0.0031	0.0829	0	NA	NA	NA	NA	NA
710	WT	3	22.47	2.63	29.73	0.87	1.75	0	0.048	tzero	30.02	-2.13	29.1	-0.63	0.0551	1.6034	-0.0347	NA	1.0217	-0.0214	0.0829	0	NA	NA	NA	NA	NA
710	WT	4	18.82	6.45	27.98	3.62	1.72	14.1	0.11	exp	30	-1.67	29.1	1.12	0.0551	1.6034	0.0615	0.0044	0.9616	0.0391	0.0829	0.911	0.0647	5.27E+10	2.90E+09	1.82E+11	62.74
710	WT	5	18.93	6.01	27.06	3.11	1.56	14.1	0.059	exp	30.7	-1.8	29.1	2.04	0.0551	1.6034	0.1123	0.008	0.93	0.0726	0.0829	0.487	0.0346	2.82E+10	1.55E+09	3.33E+11	214.06
710	WT	6	17.97	6.47	26.86	3.01	1.72	14.1	0.073	exp	30.18	-1.71	29.1	2.24	0.0551	1.6034	0.1234	0.0088	0.923	0.0801	0.0829	0.609	0.0433	3.52E+10	1.94E+09	3.66E+11	188.28
710	WT	7	15.86	11.15	24.41	4.55	1	21.2	0.169	exp	32.76	-1.58	29.1	4.69	0.0551	1.6034	0.2583	0.0122	0.8389	0.1757	0.0829	1.686	0.0796	6.48E+10	3.57E+09	5.08E+11	142.26
710	WT	8	18.29	13.69	29.25	5.06	1.06	21.2	0.133	exp	32.61	-1.37	29.1	-0.15	0.0551	1.6034	-0.0082	-0.0004	1.0051	-0.0051	0.0829	1.331	0.0628	5.11E+10	2.82E+09	-1.61E+10	-5.72
710	WT	9	16.43	10.78	25.07	5	NA	21.2	0.14	exp	32.43	-1.29	29.1	4.03	0.0551	1.6034	0.2221	0.0105	0.8615	0.1491	0.0829	1.4	0.0661	5.38E+10	2.97E+09	4.37E+11	147.31
710	WT	10	11.87	24.7	26.11	8.63	NA	27.9	0.322	exp	37.23	0.3	29.1	2.99	0.0551	1.6034	0.1646	0.0059	0.8974	0.1083	0.0829	3.5	0.1254	1.02E+11	5.62E+09	2.46E+11	43.67
710	WT	11	8.95	18.56	20.87	8.51	NA	27.9	0.309	exp	36.03	0.31	29.1	8.23	0.0551	1.6034	0.4534	0.0162	0.7172	0.3324	0.0829	3.355	0.1202	9.79E+10	5.39E+09	6.77E+11	125.51
710	WT	12	8.83	18.72	20.62	9.27	NA	27.9	0.302	exp	36.78	0.52	29.1	8.48	0.0551	1.6034	0.4673	0.0167	0.7086	0.3445	0.0829	3.287	0.1177	9.58E+10	5.28E+09	6.97E+11	132.06
710	WT	13	0.29	26.04	15.26	16.7	NA	36.6	0.502	exp	41.25	2.7	29.1	13.84	0.0551	1.6034	0.7625	0.0209	0.5244	0.6455	0.0829	5.767	0.1577	1.28E+11	7.08E+09	8.69E+11	122.81
710	WT	14	0.33	25.82	15.09	15.48	NA	36.6	0.431	exp	40.76	3.13	29.1	14.01	0.0551	1.6034	0.772	0.0211	0.5185	0.6568	0.0829	4.952	0.1354	1.10E+11	6.08E+09	8.80E+11	144.81
710	WT	15	0.29	22.4	13.94	13.36	NA	36.6	0.515	exp	40.38	3.06	29.1	15.16	0.0551	1.6034	0.8355	0.0228	0.4789	0.7362	0.0829	5.913	0.1617	1.32E+11	7.25E+09	9.52E+11	131.25
710	WT	16	0	29.39	16.03	14.47	NA	44.8	0.537	sta	44.01	4.55	29.1	13.07	0.0551	1.6034	0.7202	0.0161	0.5508	0.5964	0.0829	6.316	0.141	1.15E+11	6.32E+09	6.70E+11	105.92
710	WT	17	0	26.41	16.36	13.44	NA	44.8	0.496	sta	41.3	3.58	29.1	12.74	0.0551	1.6034	0.7021	0.0157	0.5621	0.5761	0.0829	5.841	0.1304	1.06E+11	5.85E+09	6.53E+11	111.65
710	WT	18	0	27.41	17.39	13.07	NA	44.8	0.53	sta	41.67	3.51	29.1	11.71	0.0551	1.6034	0.6453	0.0144	0.5976	0.5149	0.0829	6.233	0.1391	1.13E+11	6.24E+09	6.00E+11	96.15
710	WT	19	21.4	2.18	29.24	0.66	1.36	NA	0.049	KC	31.63	-1.65	29.1	-0.14	0.0551	1.6034	-0.0077	NA	1.0048	-0.0048	0.0829	NA	NA	NA	NA	NA	NA
710	WT	20	21.06	2.27	29.77	0.85	1.4	NA	0.022	KC	31.07	-1.62	29.1	-0.67	0.0551	1.6034	-0.037	NA	1.0231	-0.0228	0.0829	NA	NA	NA	NA	NA	NA
710	WT	21	21.46	2.22	30.15	0.85	1.31	NA	0.053	KC	30.1	-1.53	29.1	-1.05	0.0551	1.6034	-0.0576	NA	1.0359	-0.0353	0.0829	NA	NA	NA	NA	NA	NA
9320	IR1and2	1	22.68	2.18	29.75	1.06	1.52	0	0.045	tzero	28.39	-1.28	30.1	0.35	0.0551	1.6585	0.0192	NA	0.9884	0.0116	0.06167	0	NA	NA	NA	NA	NA
9320	IR1and2	2	22.42	1.43	28.95	1.3	1.28	0	0.057	tzero	28.85	-1.2	30.1	1.15	0.0551	1.6585	0.0635	NA	0.9617	0.039	0.06167	0	NA	NA	NA	NA	NA
9320	IR1and2	3	23.35	2.2	31.54	1.24	1.61	0	0.073	tzero	29.69	-1.09	30.1	-1.44	0.0551	1.6585	-0.0793	NA	1.0478	-0.0467	0.06167	0	NA	NA	NA	NA	NA
9320	IR1and2	4	19.82	5.95	28.66	1.77	1.19	14.1	0.052	exp	32.16	-0.75	30.1	1.44	0.0551	1.6585	0.0796	0.0057	0.952	0.0492	0.06167	0.489	0.0348	2.83E+10	1.56E+09	2.36E+11	151.11
9320	IR1and2	5	20.04	6.08	28.48	2.91	1.31	14.1	0.095	exp	30.71	-0.62	30.1	1.62	0.0551	1.6585	0.089	0.0063	0.9463	0.0552	0.06167	0.89	0.0633	5.15E+10	2.84E+09	2.64E+11	92.89
9320	IR1and2	6	20.14	6.15	29.4	2.05	1.34	14.1	0.08	exp	31.02	-0.57	30.1	0.7	0.0551	1.6585	0.0388	0.0028	0.9766	0.0237	0.06167	0.752	0.0535	4.35E+10	2.40E+09	1.15E+11	47.88
9320	IR1and2	7	15.96	9.22	26.48	4.48	0.83	21.2	0.121	exp	34.67	0.15	30.1	3.62	0.0551	1.6585	0.1992	0.0094	0.8799	0.1279	0.06167	1.431	0.0675	5.50E+10	3.03E+09	3.92E+11	129.31
9320	IR1and2	8	16.73	9.68	26.62	6.05	NA	21.2	0.122	exp	34.6	0.04	30.1	3.48	0.0551	1.6585	0.1917	0.0091	0.8844	0.1229	0.06167	1.439	0.0679	5.53E+10	3.05E+09	3.77E+11	123.8
9320	IR1and2	9	17.9	9.82	27.38	4.75	0.91	21.2	0.143	exp	33.57	0.12	30.1	2.72	0.0551	1.6585	0.1496	0.0071	0.9098	0.0945	0.06167	1.695	0.08	6.51E+10	3.59E+09	2.94E+11	81.99
9320	IR1and2	10	12.19	14.91	22.87	6.78	NA	27.9	0.197	exp	35.92	1.14	30.1	7.23	0.0551	1.6585	0.3985	0.0143	0.7597	0.2748	0.06167	2.623	0.094	7.65E+10	4.22E+09	5.95E+11	141.1
9320	IR1and2	11	12.89	15.36	23.98	11.48	NA	27.9	0.235	exp	36.47	1.36	30.1	6.12	0.0551	1.6585	0.3373	0.0121	0.7966	0.2273	0.06167	3.129	0.1121	9.13E+10	5.03E+09	5.03E+11	100.1
9320	IR1and2	12	12.8	15.05	23.72	7.33	NA	27.9	0.213	exp	36.31	1.59	30.1	6.38	0.0551	1.6585	0.3515	0.0126	0.7881	0.2382	0.06167	2.836	0.1016	8.27E+10	4.56E+09	5.25E+11	115.1
9320	IR1and2	13	2.87	24.9	18.9	11.63	NA	36.6	0.325	exp	43.38	4.94	30.1	11.2	0.0551	1.6585	0.617	0.0169	0.628	0.4652	0.06167	4.717	0.129	1.05E+11	5.79E+09	7.03E+11	121.48
9320	IR1and2	14	2.94	24.7	18.39	11.55	NA	36.6	0.322	exp	43.26	5.08	30.1	11.71	0.0551	1.6585	0.6452	0.0176	0.611	0.4927	0.06167	4.674	0.1278	1.04E+11	5.73E+09	7.35E+11	128.23
9320	IR1and2	15	2.29	23.15	16.72	12.16	NA	36.6	0.361	exp	42.03	5.12	30.1	13.38	0.0551	1.6585	0.7373	0.0202	0.5555	0.588	0.06167	5.245	0.1434	1.17E+11	6.43E+09	8.40E+11	130.57
9320	IR1and2	16	0	27.18	16.54	13.26	NA	44.8	0.556	exp	44.33	6.59	30.1	13.56	0.0551	1.6585	0.7471	0.0167	0.5495	0.5987	0.06167	8.452	0.1887	1.54E+11	8.46E+09	6.95E+11	82.1
9320	IR1and2	17	0	26.17	15.47	14.03	NA	44.8	0.481	exp	46.85	6.66	30.1	14.63	0.0551	1.6585	0.8063	0.018	0.5138	0.6659	0.06167	7.302	0.163	1.33E+11	7.31E+09	7.50E+11	102.56
9320	IR1and2	18	0	24.93	14.78	14.8	NA	44.8	0.446	exp	46.29	6.75	30.1	15.32	0.0551	1.6585	0.844	0.0188	0.4911	0.7111	0.06167	6.771	0.1511	1.23E+11	6.78E+09	7.85E+11	115.79
9320	IR1and2	19	19.72	2.25	28.06	0.85	1.69	NA	0.045	KC	30.14	-1.39	30.1	2.04	0.0551	1.6585	0.1122	NA	0.9323	0.0701	0.06167	NA	NA	NA	NA	NA	NA
9320	IR1and2	20	18.08	1.86	23.61	0.69	1.28	NA	0.043	KC	31.02	-1.38	30.1	6.49	0.0551	1.6585	0.3574	NA	0.7845	0.2427	0.06167	NA	NA	NA	NA	NA	NA
3319	Rex	1	20.94	1.83	27.7	1.04	0.58	0	0.046	tzero	28.76	-1.28	27.3	-0.4	0.0551	1.5042	-0.0223	NA	1.0148	-0.0147	0.061014	0	NA	NA	NA	NA	NA
3319	Rex	2	19.68	2.03	28.19	0.87	1.64	0	0.047	tzero	29.31	-1.2	27.3	-0.89	0.0551	1.5042	-0.0492	NA	1.0327	-0.0322	0.061014	0	NA	NA	NA	NA	NA
3319	Rex	3	19.3	1.94	25.94	0.95	1.33	0	0.038	tzero	29.95	-1.09	27.3	1.36	0.0551	1.5042	0.0747	NA	0.9503	0.0509	0.061014	0	NA	NA	NA	NA	NA
3319	Rex	4	19.55	3.33	27.42	1.35	0.86	16.1	0.054	exp	28.17	-0.75	27.3	-0.12	0.0551	1.5042	-0.0067	-0.0004	1.0045	-0.0044	0.061014	0.554	0.0344	2.80E+10	1.54E+09	-1.73E+10	-11.24
3319	Rex	5	21.31	2.58	27.52	0.8	1.68	16.1	0.05	exp	27.32	-0.62	27.3	-0.22	0.0551	1.5042	-0.0123	-0.0008	1.0082	-0.0081	0.061014	0.509	0.0316	2.58E+10	1.42E+09	-3.18E+10	-22.4
3319	Rex	6	21.44	3.26	27.45	1.02	1.89	16.1	0.044	exp	28.47	-0.57	27.3	-0.15	0.0551	1.5042	-0.0082	-0.0005	1.0055	-0.0055	0.061014	0.455	0.0282	2.30E+10	1.27E+09	-2.13E+10	-16.8
3319	Rex	7	19.31	5.6	28.96	1.92	0.54	26.6	0.078	exp	31.87	0.15	27.3	-1.66	0.0551	1.5042	-0.0916	-0.0034	1.0609	-0.0591	0.061014	1.026	0.0386	3.14E+10	1.73E+09	-1.44E+11	-82.95
3319	Rex	8	16.87	5.27	26.17	2.04	1.42	26.6	0.064	exp	29.79	0.04	27.3	1.13	0.0551	1.5042	0.0625	0.0023	0.9584	0.0424	0.061014	0.842	0.0317	2.58E+10	1.42E+09	9.79E+10	68.96
3319	Rex	9	18.22	5.3	26.58	2.12	1.32	26.6	0.074	exp	30.46	0.12	27.3	0.72	0.0551	1.5042	0.0398	0.0015	0.9735	0.0268	0.061014	0.974	0.0366	2.98E+10	1.64E+09	6.24E+10	38.01
3319	Rex	10	12.81	11.6	22.55	5.03	0.74	41	0.182	exp	35.81	1.14	27.3	4.75	0.0551	1.5042	0.2617	0.0064	0.826	0.1911	0.061014	2.743	0.0669	5.45E+10	3.00E+09	2.66E+11	88.59
3319	Rex	11	10.81	13.39	19.47	6.41	0.79	41	0.235	exp	33.92	1.36	27.3	7.83	0.0551	1.5042	0.4312	0.0105	0.7133	0.3378	0.061014	3.541	0.0864	7.03E+10	3.87E+09	4.38E+11	113.11
3319	Rex	12	13.47	10.54	21.67	4.57	0.95	41	0.132	exp	32.39	1.59	27.3	5.63	0.0551	1.5042	0.3104	0.0076	0.7936	0.2311	0.061014	1.991	0.0486	3.95E+10	2.18E+09	3.15E+11	144.8
3319	Rex	13	8.07	17.35	20.44	8.44	0.82	49.2	0.337	exp	35.97	4.94	27.3	6.86	0.0551	1.5042	0.3779	0.0077	0.7488	0.2893	0.061014	5.249	0.1067	8.69E+10	4.79E+09	3.20E+11	66.87
3319	Rex	14	4.71	20.53	18.66	12.6	0.66	49.2	0.421	exp	39.41	5.08	27.3	8.64	0.0551	1.5042	0.4763	0.0097	0.6834	0.3807	0.061014	6.557	0.1333	1.09E+11	5.98E+09	4.03E+11	67.46
3319	Rex	15	5.23	19.73	18.75	10.74	0.42	49.2	0.38	exp	38.68	5.12	27.3	8.55	0.0551	1.5042	0.4711	0.0096	0.6868	0.3757	0.061014	5.924	0.1204	9.80E+10	5.40E+09	3.99E+11	73.87
3319	Rex	16	0	24.51	15.05	14.05	0.38	56.4	0.45	exp	48.15	6.59	27.3	12.25	0.0551	1.5042	0.6747	0.012	0.5515	0.5952	0.061014	7.139	0.1266	1.03E+11	5.68E+09	4.99E+11	87.78
3319	Rex	17	0	25.54	15.78	12.97	0.42	56.4	0.538	exp	47.75	6.66	27.3	11.52	0.0551	1.5042	0.6346	0.0113	0.5781	0.548	0.061014	8.535	0.1513	1.23E+11	6.79E+09	4.69E+11	69.06
3319	Rex	18	0	25.66	16.1	13.61	0.47	56.4	0.527	exp	47.14	6.75	27.3	11.2	0.0551	1.5042	0.6171	0.0109	0.5897	0.5281	0.061014	8.366	0.1483	1.21E+11	6.65E+09	4.56E+11	68.52
3319	Rex	19	22.1	0.99	27.72	0.45	1.59	NA	0.054	KC	28.53	-1.39	27.3	-0.42	0.0551	1.5042	-0.0231	NA	1.0153	-0.0152	0.061014	NA	NA	NA	NA	NA	NA
3319	Rex	20	22.16	1.64	27.32	0.58	1.26	NA	0.045	KC	28.61	-1.38	27.3	-0.02	0.0551	1.5042	-0.0013	NA	1.0009	-0.0009	0.061014	NA	NA	NA	NA	NA	NA
710_2	WT_2	1	NA	NA	27.89	NA	NA	0	0.052	tzero	NA	-1.492	28.33	0.44	0.0526	1.4902	0.0229	NA	0.9846	0.0155	0.112	0	NA	NA	NA	NA	NA
710_2	WT_2	2	NA	NA	28.19	NA	NA	0	0.046	tzero	NA	-1.509	28.33	0.14	0.0526	1.4902	0.0074	NA	0.9951	0.005	0.112	0	NA	NA	NA	NA	NA
710_2	WT_2	3	NA	NA	28.9	NA	NA	0	0.043	tzero	NA	-1.467	28.33	-0.57	0.0526	1.4902	-0.03	NA	1.0201	-0.0199	0.112	0	NA	NA	NA	NA	NA
710_2	WT_2	4	NA	NA	28.14	NA	NA	18.6	0.169	exp	NA	-0.969	28.33	0.19	0.0526	1.4902	0.0098	0.0005	0.9935	0.0066	0.112	1.319	0.0708	5.76E+10	3.03E+09	2.18E+10	7.2
710_2	WT_2	5	NA	NA	26.79	NA	NA	18.6	0.158	exp	NA	-1.022	28.33	1.54	0.0526	1.4902	0.0812	0.0044	0.9455	0.056	0.112	1.238	0.0665	5.41E+10	2.85E+09	1.82E+11	63.8
710_2	WT_2	6	NA	NA	27.59	NA	NA	18.6	0.172	exp	NA	-0.948	28.33	0.74	0.0526	1.4902	0.0389	0.0021	0.9739	0.0264	0.112	1.343	0.0721	5.87E+10	3.09E+09	8.70E+10	28.18
710_2	WT_2	7	NA	NA	29.91	NA	NA	22.5	0.278	exp	NA	-0.487	28.33	-1.58	0.0526	1.4902	-0.0828	-0.0037	1.0556	-0.0541	0.112	2.284	0.1017	8.28E+10	4.36E+09	-1.54E+11	-35.29
710_2	WT_2	8	NA	NA	25.97	NA	NA	22.5	0.262	exp	NA	-0.498	28.33	2.36	0.0526	1.4902	0.1242	0.0055	0.9167	0.087	0.112	2.153	0.0959	7.81E+10	4.11E+09	2.31E+11	56.12
710_2	WT_2	9	NA	NA	25.59	NA	NA	22.5	0.289	exp	NA	-0.338	28.33	2.74	0.0526	1.4902	0.1443	0.0064	0.9032	0.1019	0.112	2.372	0.1056	8.60E+10	4.52E+09	2.68E+11	59.2
710_2	WT_2	10	NA	NA	20.72	NA	NA	25.7	0.447	exp	NA	0.731	28.33	7.61	0.0526	1.4902	0.4005	0.0156	0.7313	0.313	0.112	3.768	0.1463	1.19E+11	6.27E+09	6.48E+11	103.4
710_2	WT_2	11	NA	NA	21.4	NA	NA	25.7	0.485	exp	NA	1.062	28.33	6.93	0.0526	1.4902	0.3644	0.0142	0.7554	0.2805	0.112	4.086	0.1587	1.29E+11	6.80E+09	5.90E+11	86.79
710_2	WT_2	12	NA	NA	24.01	NA	NA	25.7	0.484	exp	NA	0.995	28.33	4.32	0.0526	1.4902	0.2274	0.0088	0.8474	0.1656	0.112	4.077	0.1583	1.29E+11	6.78E+09	3.68E+11	54.27
710_2	WT_2	13	NA	NA	16.81	NA	NA	29	0.62	exp	NA	2.51	28.33	11.52	0.0526	1.4902	0.6059	0.0209	0.5934	0.5219	0.112	5.324	0.1836	1.49E+11	7.86E+09	8.71E+11	110.73
710_2	WT_2	14	NA	NA	17.71	NA	NA	29	0.611	exp	NA	2.336	28.33	10.62	0.0526	1.4902	0.5587	0.0193	0.6251	0.4699	0.112	5.241	0.1807	1.47E+11	7.74E+09	8.03E+11	103.72
710_2	WT_2	15	NA	NA	17.12	NA	NA	29	0.63	exp	NA	2.413	28.33	11.21	0.0526	1.4902	0.5896	0.0203	0.6043	0.5036	0.112	5.404	0.1863	1.52E+11	7.98E+09	8.47E+11	106.15
710_2	WT_2	16	NA	NA	13.61	NA	NA	32.1	0.714	exp	NA	4.262	28.33	14.72	0.0526	1.4902	0.7743	0.0241	0.4804	0.7331	0.112	6.2	0.1933	1.57E+11	8.28E+09	1.01E+12	121.5
710_2	WT_2	17	NA	NA	13.51	NA	NA	32.1	0.722	exp	NA	4.358	28.33	14.82	0.0526	1.4902	0.7796	0.0243	0.4768	0.7407	0.112	6.267	0.1953	1.59E+11	8.36E+09	1.01E+12	121.05
710_2	WT_2	18	NA	NA	13.86	NA	NA	32.1	0.704	exp	NA	4.016	28.33	14.47	0.0526	1.4902	0.761	0.0237	0.4893	0.7148	0.112	6.113	0.1905	1.55E+11	8.16E+09	9.88E+11	121.12
710_2	WT_2	19	NA	NA	28.46	NA	NA	NA	0.05	KC	NA	-1.559	28.33	-0.13	0.0526	1.4902	-0.0071	NA	1.0047	-0.0047	0.112	NA	NA	NA	NA	NA	NA
710_2	WT_2	20	NA	NA	29.7	NA	NA	NA	0.045	KC	NA	-1.904	28.33	-1.37	0.0526	1.4902	-0.0723	NA	1.0485	-0.0474	0.112	NA	NA	NA	NA	NA	NA
9201	Perm	1	NA	NA	30.13	NA	NA	0	0.042	tzero	NA	-1.527	31.22	1.09	0.0526	1.6422	0.0573	NA	0.9651	0.0355	0.074	0	NA	NA	NA	NA	NA
9201	Perm	2	NA	NA	33.27	NA	NA	0	0.045	tzero	NA	-1.395	31.22	-2.05	0.0526	1.6422	-0.1077	NA	1.0656	-0.0635	0.074	0	NA	NA	NA	NA	NA
9201	Perm	3	NA	NA	30.26	NA	NA	0	0.038	tzero	NA	-1.407	31.22	0.96	0.0526	1.6422	0.0507	NA	0.9691	0.0314	0.074	0	NA	NA	NA	NA	NA
9201	Perm	4	NA	NA	28.24	NA	NA	22.1	0.196	exp	NA	-0.496	31.22	2.98	0.0526	1.6422	0.1566	0.0071	0.9046	0.1002	0.074	2.128	0.0964	7.85E+10	4.13E+09	2.96E+11	71.63
9201	Perm	5	NA	NA	29.7	NA	NA	22.1	0.185	exp	NA	-0.519	31.22	1.52	0.0526	1.6422	0.08	0.0036	0.9513	0.0499	0.074	2.015	0.0913	7.44E+10	3.91E+09	1.51E+11	38.63
9201	Perm	6	NA	NA	26.53	NA	NA	22.1	0.197	exp	NA	-0.488	31.22	4.69	0.0526	1.6422	0.2465	0.0112	0.8499	0.1627	0.074	2.146	0.0972	7.92E+10	4.16E+09	4.66E+11	111.78
9201	Perm	7	NA	NA	24.29	NA	NA	25.9	0.316	exp	NA	0.588	31.22	6.93	0.0526	1.6422	0.3645	0.0141	0.778	0.251	0.074	3.642	0.1406	1.14E+11	6.02E+09	5.86E+11	97.38
9201	Perm	8	NA	NA	26.51	NA	NA	25.9	0.309	exp	NA	0.627	31.22	4.71	0.0526	1.6422	0.2478	0.0096	0.8491	0.1636	0.074	3.558	0.1374	1.12E+11	5.88E+09	3.99E+11	67.77
9201	Perm	9	NA	NA	24.71	NA	NA	25.9	0.287	exp	NA	0.565	31.22	6.51	0.0526	1.6422	0.3426	0.0132	0.7913	0.234	0.074	3.304	0.1276	1.04E+11	5.46E+09	5.51E+11	100.9
9201	Perm	10	NA	NA	21.69	NA	NA	29.2	0.427	exp	NA	1.887	31.22	9.53	0.0526	1.6422	0.5013	0.0172	0.6947	0.3642	0.074	5.106	0.1748	1.42E+11	7.48E+09	7.15E+11	95.53
9201	Perm	11	NA	NA	21.8	NA	NA	29.2	0.384	exp	NA	1.471	31.22	9.42	0.0526	1.6422	0.4954	0.017	0.6983	0.3591	0.074	4.588	0.157	1.28E+11	6.72E+09	7.07E+11	105.07
9201	Perm	12	NA	NA	19.16	NA	NA	29.2	0.395	exp	NA	1.49	31.22	12.06	0.0526	1.6422	0.6343	0.0217	0.6138	0.4881	0.074	4.72	0.1615	1.32E+11	6.92E+09	9.05E+11	130.76
9201	Perm	13	NA	NA	15.75	NA	NA	32.5	0.456	exp	NA	3.267	31.22	15.47	0.0526	1.6422	0.8135	0.0251	0.5046	0.684	0.074	5.608	0.1728	1.41E+11	7.40E+09	1.05E+12	141.15
9201	Perm	14	NA	NA	16.26	NA	NA	32.5	0.438	exp	NA	3.048	31.22	14.96	0.0526	1.6422	0.7867	0.0242	0.5209	0.6521	0.074	5.387	0.166	1.35E+11	7.11E+09	1.01E+12	142.1
9201	Perm	15	NA	NA	18.96	NA	NA	32.5	0.486	exp	NA	3.316	31.22	12.26	0.0526	1.6422	0.6451	0.0199	0.6072	0.4989	0.074	5.973	0.1841	1.50E+11	7.88E+09	8.28E+11	105.09
9201	Perm	16	NA	NA	12.9	NA	NA	36.6	0.641	exp	NA	5.586	31.22	18.32	0.0526	1.6422	0.9636	0.0263	0.4132	0.8838	0.074	8.089	0.221	1.80E+11	9.46E+09	1.10E+12	115.9
9201	Perm	17	NA	NA	15.11	NA	NA	36.6	0.515	exp	NA	5.838	31.22	16.11	0.0526	1.6422	0.8475	0.0232	0.4839	0.7259	0.074	6.491	0.1774	1.44E+11	7.60E+09	9.65E+11	127.03
9201	Perm	18	NA	NA	12.87	NA	NA	36.6	0.607	exp	NA	6.223	31.22	18.35	0.0526	1.6422	0.9652	0.0264	0.4123	0.8861	0.074	7.652	0.2091	1.70E+11	8.95E+09	1.10E+12	122.73
9201	Perm	19	NA	NA	33.35	NA	NA	NA	0.052	KC	NA	-1.539	31.22	-2.13	0.0526	1.6422	-0.1122	NA	1.0683	-0.0661	0.074	NA	NA	NA	NA	NA	NA
9201	Perm	20	NA	NA	34.39	NA	NA	NA	0.054	KC	NA	-1.539	31.22	-3.17	0.0526	1.6422	-0.1666	NA	1.1015	-0.0966	0.074	NA	NA	NA	NA	NA	NA
9355	Perm53	1	NA	NA	NA	NA	NA	0	0.039	tzero	NA	NA	NA	NA	NA	NA	NA	NA	NA	NA	0.135	0	NA	NA	NA	NA	NA
9355	Perm53	2	NA	NA	NA	NA	NA	0	0.039	tzero	NA	NA	NA	NA	NA	NA	NA	NA	NA	NA	0.135	0	NA	NA	NA	NA	NA
9355	Perm53	3	NA	NA	NA	NA	NA	0	0.039	tzero	NA	NA	NA	NA	NA	NA	NA	NA	NA	NA	0.135	0	NA	NA	NA	NA	NA
9355	Perm53	4	NA	NA	NA	NA	NA	46.6	0.075	exp	NA	NA	NA	NA	NA	NA	NA	NA	NA	NA	0.135	0.555	0.0119	9.69E+09	NA	NA	NA
9355	Perm53	5	NA	NA	NA	NA	NA	46.6	0.096	exp	NA	NA	NA	NA	NA	NA	NA	NA	NA	NA	0.135	0.71	0.0152	1.24E+10	NA	NA	NA
9355	Perm53	6	NA	NA	NA	NA	NA	46.6	0.111	exp	NA	NA	NA	NA	NA	NA	NA	NA	NA	NA	0.135	0.818	0.0176	1.43E+10	NA	NA	NA
9355	Perm53	7	NA	NA	NA	NA	NA	49.9	0.176	exp	NA	NA	NA	NA	NA	NA	NA	NA	NA	NA	0.135	1.3	0.026	2.12E+10	NA	NA	NA
9355	Perm53	8	NA	NA	NA	NA	NA	49.9	0.185	exp	NA	NA	NA	NA	NA	NA	NA	NA	NA	NA	0.135	1.371	0.0275	2.24E+10	NA	NA	NA
9355	Perm53	9	NA	NA	NA	NA	NA	49.9	0.134	exp	NA	NA	NA	NA	NA	NA	NA	NA	NA	NA	0.135	0.989	0.0198	1.61E+10	NA	NA	NA
9355	Perm53	10	NA	NA	NA	NA	NA	54.6	0.251	exp	NA	NA	NA	NA	NA	NA	NA	NA	NA	NA	0.135	1.861	0.0341	2.78E+10	NA	NA	NA
9355	Perm53	11	NA	NA	NA	NA	NA	54.6	0.372	exp	NA	NA	NA	NA	NA	NA	NA	NA	NA	NA	0.135	2.751	0.0504	4.10E+10	NA	NA	NA
9355	Perm53	12	NA	NA	NA	NA	NA	54.6	0.357	exp	NA	NA	NA	NA	NA	NA	NA	NA	NA	NA	0.135	2.64	0.0484	3.94E+10	NA	NA	NA
9355	Perm53	13	NA	NA	NA	NA	NA	56.6	0.498	exp	NA	NA	NA	NA	NA	NA	NA	NA	NA	NA	0.135	3.685	0.0651	5.30E+10	NA	NA	NA
9355	Perm53	14	NA	NA	NA	NA	NA	56.6	0.416	exp	NA	NA	NA	NA	NA	NA	NA	NA	NA	NA	0.135	3.078	0.0544	4.43E+10	NA	NA	NA
9355	Perm53	15	NA	NA	NA	NA	NA	56.6	0.427	exp	NA	NA	NA	NA	NA	NA	NA	NA	NA	NA	0.135	3.159	0.0558	4.55E+10	NA	NA	NA
9355	Perm53	16	NA	NA	NA	NA	NA	59.9	0.488	exp	NA	NA	NA	NA	NA	NA	NA	NA	NA	NA	0.135	3.616	0.0604	4.92E+10	NA	NA	NA
9355	Perm53	17	NA	NA	NA	NA	NA	59.9	0.544	exp	NA	NA	NA	NA	NA	NA	NA	NA	NA	NA	0.135	4.031	0.0673	5.48E+10	NA	NA	NA
9355	Perm53	18	NA	NA	NA	NA	NA	59.9	0.534	exp	NA	NA	NA	NA	NA	NA	NA	NA	NA	NA	0.135	3.954	0.0661	5.38E+10	NA	NA	NA
9355	Perm53	19	NA	NA	NA	NA	NA	NA	0.04	KC	NA	NA	NA	NA	NA	NA	NA	NA	NA	NA	0.135	NA	NA	NA	NA	NA	NA
9355	Perm53	20	NA	NA	NA	NA	NA	NA	0.037	KC	NA	NA	NA	NA	NA	NA	NA	NA	NA	NA	0.135	NA	NA	NA	NA	NA	NA
9356	Perm279	1	NA	NA	NA	NA	NA	0	0.047	tzero	NA	NA	NA	NA	NA	NA	NA	NA	NA	NA	0.14	0	NA	NA	NA	NA	NA
9356	Perm279	2	NA	NA	NA	NA	NA	0	0.046	tzero	NA	NA	NA	NA	NA	NA	NA	NA	NA	NA	0.14	0	NA	NA	NA	NA	NA
9356	Perm279	3	NA	NA	NA	NA	NA	0	0.051	tzero	NA	NA	NA	NA	NA	NA	NA	NA	NA	NA	0.14	0	NA	NA	NA	NA	NA
9356	Perm279	4	NA	NA	NA	NA	NA	48.2	0.085	exp	NA	NA	NA	NA	NA	NA	NA	NA	NA	NA	0.14	0.609	0.0126	1.03E+10	NA	NA	NA
9356	Perm279	5	NA	NA	NA	NA	NA	48.2	0.095	exp	NA	NA	NA	NA	NA	NA	NA	NA	NA	NA	0.14	0.675	0.014	1.14E+10	NA	NA	NA
9356	Perm279	6	NA	NA	NA	NA	NA	48.2	0.088	exp	NA	NA	NA	NA	NA	NA	NA	NA	NA	NA	0.14	0.625	0.013	1.06E+10	NA	NA	NA
9356	Perm279	7	NA	NA	NA	NA	NA	51.6	0.104	exp	NA	NA	NA	NA	NA	NA	NA	NA	NA	NA	0.14	0.74	0.0144	1.17E+10	NA	NA	NA
9356	Perm279	8	NA	NA	NA	NA	NA	51.6	0.147	exp	NA	NA	NA	NA	NA	NA	NA	NA	NA	NA	0.14	1.047	0.0203	1.65E+10	NA	NA	NA
9356	Perm279	9	NA	NA	NA	NA	NA	51.6	0.113	exp	NA	NA	NA	NA	NA	NA	NA	NA	NA	NA	0.14	0.807	0.0156	1.27E+10	NA	NA	NA
9356	Perm279	10	NA	NA	NA	NA	NA	56.3	0.222	exp	NA	NA	NA	NA	NA	NA	NA	NA	NA	NA	0.14	1.587	0.0282	2.30E+10	NA	NA	NA
9356	Perm279	11	NA	NA	NA	NA	NA	56.3	0.339	exp	NA	NA	NA	NA	NA	NA	NA	NA	NA	NA	0.14	2.421	0.043	3.50E+10	NA	NA	NA
9356	Perm279	12	NA	NA	NA	NA	NA	56.3	0.321	exp	NA	NA	NA	NA	NA	NA	NA	NA	NA	NA	0.14	2.292	0.0407	3.32E+10	NA	NA	NA
9356	Perm279	13	NA	NA	NA	NA	NA	58.2	0.381	exp	NA	NA	NA	NA	NA	NA	NA	NA	NA	NA	0.14	2.718	0.0467	3.80E+10	NA	NA	NA
9356	Perm279	14	NA	NA	NA	NA	NA	58.2	0.38	exp	NA	NA	NA	NA	NA	NA	NA	NA	NA	NA	0.14	2.714	0.0466	3.79E+10	NA	NA	NA
9356	Perm279	15	NA	NA	NA	NA	NA	58.2	0.41	exp	NA	NA	NA	NA	NA	NA	NA	NA	NA	NA	0.14	2.93	0.0503	4.10E+10	NA	NA	NA
9356	Perm279	16	NA	NA	NA	NA	NA	61.5	0.563	exp	NA	NA	NA	NA	NA	NA	NA	NA	NA	NA	0.14	4.018	0.0653	5.32E+10	NA	NA	NA
9356	Perm279	17	NA	NA	NA	NA	NA	61.5	0.439	exp	NA	NA	NA	NA	NA	NA	NA	NA	NA	NA	0.14	3.133	0.0509	4.15E+10	NA	NA	NA
9356	Perm279	18	NA	NA	NA	NA	NA	61.5	0.497	exp	NA	NA	NA	NA	NA	NA	NA	NA	NA	NA	0.14	3.547	0.0577	4.69E+10	NA	NA	NA
9356	Perm279	19	NA	NA	NA	NA	NA	NA	0.041	KC	NA	NA	NA	NA	NA	NA	NA	NA	NA	NA	0.14	NA	NA	NA	NA	NA	NA
9356	Perm279	20	NA	NA	NA	NA	NA	NA	0.037	KC	NA	NA	NA	NA	NA	NA	NA	NA	NA	NA	0.14	NA	NA	NA	NA	NA	NA
9357	Perm1999	1	NA	NA	28.72	NA	NA	0	0.048	tzero	NA	-1.611	29.57	0.85	0.0527	1.5583	0.0449	#DIV/0!	0.9712	0.0293	0.0821	0	NA	NA	NA	NA	NA
9357	Perm1999	2	NA	NA	29.11	NA	NA	0	0.04	tzero	NA	-1.543	29.57	0.46	0.0527	1.5583	0.0243	#DIV/0!	0.9844	0.0157	0.0821	0	NA	NA	NA	NA	NA
9357	Perm1999	3	NA	NA	30.9	NA	NA	0	0.051	tzero	NA	-1.512	29.57	-1.33	0.0527	1.5583	-0.0699	#DIV/0!	1.0449	-0.0439	0.0821	0	NA	NA	NA	NA	NA
9357	Perm1999	4	NA	NA	29.84	NA	NA	20.1	0.083	exp	NA	-1.265	29.57	-0.27	0.0527	1.5583	-0.0144	-0.0007	1.0092	-0.0092	0.0821	0.814	0.0405	3.29E+10	1.74E+09	-2.98E+10	-17.17
9357	Perm1999	5	NA	NA	27.47	NA	NA	20.1	0.082	exp	NA	-1.26	29.57	2.1	0.0527	1.5583	0.1107	0.0055	0.929	0.0737	0.0821	0.807	0.0401	3.27E+10	1.72E+09	2.29E+11	133.18
9357	Perm1999	6	NA	NA	27	NA	NA	20.1	0.081	exp	NA	-1.189	29.57	2.57	0.0527	1.5583	0.1355	0.0067	0.9131	0.091	0.0821	0.801	0.0398	3.24E+10	1.71E+09	2.81E+11	164.33
9357	Perm1999	7	NA	NA	27.29	NA	NA	27.3	0.12	exp	NA	-0.95	29.57	2.28	0.0527	1.5583	0.1202	0.0044	0.9229	0.0803	0.0821	1.306	0.0478	3.89E+10	2.05E+09	1.83E+11	89.33
9357	Perm1999	8	NA	NA	26.51	NA	NA	27.3	0.154	exp	NA	-0.789	29.57	3.06	0.0527	1.5583	0.1611	0.0059	0.8966	0.1091	0.0821	1.673	0.0612	4.99E+10	2.63E+09	2.46E+11	93.53
9357	Perm1999	9	NA	NA	26.63	NA	NA	27.3	0.142	exp	NA	-0.794	29.57	2.94	0.0527	1.5583	0.1548	0.0057	0.9007	0.1046	0.0821	1.546	0.0566	4.61E+10	2.43E+09	2.36E+11	97.23
9357	Perm1999	10	NA	NA	25.49	NA	NA	34.7	0.253	exp	NA	-0.044	29.57	4.08	0.0527	1.5583	0.2148	0.0062	0.8622	0.1483	0.0821	2.902	0.0838	6.82E+10	3.59E+09	2.58E+11	71.87
9357	Perm1999	11	NA	NA	24.29	NA	NA	34.7	0.258	exp	NA	-0.087	29.57	5.28	0.0527	1.5583	0.2781	0.008	0.8215	0.1966	0.0821	2.96	0.0854	6.95E+10	3.66E+09	3.34E+11	91.25
9357	Perm1999	12	NA	NA	24.4	NA	NA	34.7	0.251	exp	NA	-0.127	29.57	5.17	0.0527	1.5583	0.2727	0.0079	0.825	0.1924	0.0821	2.883	0.0832	6.77E+10	3.57E+09	3.28E+11	91.84
9357	Perm1999	13	NA	NA	16.79	NA	NA	43.2	0.55	exp	NA	2.448	29.57	12.78	0.0527	1.5583	0.6735	0.0156	0.5678	0.566	0.0821	6.501	0.1507	1.23E+11	6.46E+09	6.50E+11	100.61
9357	Perm1999	14	NA	NA	16.97	NA	NA	43.2	0.578	exp	NA	2.912	29.57	12.6	0.0527	1.5583	0.6638	0.0154	0.574	0.555	0.0821	6.84	0.1585	1.29E+11	6.80E+09	6.41E+11	94.24
9357	Perm1999	15	NA	NA	18.5	NA	NA	43.2	0.541	exp	NA	2.425	29.57	11.07	0.0527	1.5583	0.5835	0.0135	0.6255	0.4691	0.0821	6.403	0.1484	1.21E+11	6.37E+09	5.64E+11	88.51
9357	Perm1999	16	NA	NA	16.43	NA	NA	45.3	0.618	exp	NA	3.785	29.57	13.14	0.0527	1.5583	0.6926	0.0153	0.5555	0.5878	0.0821	7.349	0.1622	1.32E+11	6.96E+09	6.37E+11	91.53
9357	Perm1999	17	NA	NA	14.98	NA	NA	45.3	0.619	exp	NA	3.642	29.57	14.59	0.0527	1.5583	0.7689	0.017	0.5066	0.6801	0.0821	7.357	0.1624	1.32E+11	6.97E+09	7.07E+11	101.51
9357	Perm1999	18	NA	NA	16.64	NA	NA	45.3	0.595	exp	NA	3.325	29.57	12.93	0.0527	1.5583	0.6814	0.015	0.5628	0.5749	0.0821	7.075	0.1562	1.27E+11	6.70E+09	6.27E+11	93.52
9357	Perm1999	19	NA	NA	26.98	NA	NA	NA	0.052	KC	NA	-1.702	29.57	2.59	0.0527	1.5583	0.1365	NA	0.9124	0.0917	0.0821	NA	NA	NA	NA	NA	NA
9357	Perm1999	20	NA	NA	28.44	NA	NA	NA	0.054	KC	NA	-1.641	29.57	1.13	0.0527	1.5583	0.0594	NA	0.9619	0.0389	0.0821	NA	NA	NA	NA	NA	NA
