# Supplementary material for: Isotopic Fractionation Associated With Sulfate Import and Activation by Desulfovibrio vulgaris str. Hildenborough
Source: Front Microbiol. 2020 Sep 18;11:529317. doi: 10.3389/fmicb.2020.529317 (PMC7531388; doi:10.3389/fmicb.2020.529317)
Supplement: Supplementary file 2 [file Data_Sheet_2.CSV]

Strain	ID	Growth.mode	Dilution.Rate.per.hour	sd.dilution.rate	d34S.sulfate	sd.d34S.sulfate	d34S.sulfide	sd.d34S.sulfide	34D.sulfur	34D.source.sulfate	OD600	sd.OD600	cells/L	volume.L	average.cells	initial.SO4.mole	SO4.conc.mM	final.SO4.mole	SO4.consumed.moles	moles/cell	fmoles/cell	fmol.cell.day	f.SO4	LN.fSO4	f.H2S	e34.open
3319	Rex	continuous	0.008	0.0002	16.43	0.03	-13.18	0.01	29.61	14.12	0.277	0.053	2.26E+11	0.3	67655034000	0.008973	11.1	0.00333	0.00564	8.34E-14	83.40842752	16.01441808	0.37111334	0.991247764	0.62888666	29.79688721
3319	Rex	continuous	0.011	0.0006	13.21	0.07	-10.46	0.05	23.67	10.9	0.422	0.021	3.44E+11	0.3	1.03E+11	0.008973	10.65	0.0032	0.00578	5.61E-14	56.05892159	14.7995553	0.356068205	1.03263298	0.643931795	24.10567206
3319	Rex	continuous	0.015	0.0003	13.49	0.03	-10.47	0.03	23.96	11.18	0.499	0.01	4.06E+11	0.3	1.22E+11	0.008973	10.55	0.00317	0.00581	4.77E-14	47.65469721	17.155691	0.352724841	1.042067013	0.647275159	24.4073936
3319	Rex	continuous	0.022	0.0002	12.72	0.03	-10.7	0.09	23.42	10.41	0.467	0.01	3.80E+11	0.3	1.14E+11	0.008973	9.98	0.00299	0.00598	5.24E-14	52.41931305	27.67739729	0.33366767	1.097609782	0.66633233	22.55410593
3319	Rex	continuous	0.051	0.0022	9.4	0.1	-8.49	0.08	17.89	7.09	0.436	0.046	3.55E+11	0.3	1.06E+11	0.008973	10.68	0.0032	0.00577	5.42E-14	54.17434911	66.30940331	0.357071214	1.029820039	0.642928786	18.21335771
3319	Rex	batch	NA	NA	NA	NA	NA	NA	NA	NA	NA	NA	NA	NA	NA	NA	NA	NA	NA	NA	NA	50.2	NA	NA	NA	12.3
710	WT	continuous	0.008	0.0002	12.26	0.06	-10.43	0.07	22.68	9.95	0.335	0.019	2.73E+11	0.3	81821070000	0.008988	11.3	0.00339	0.0056	6.84E-14	68.41758486	13.13617629	0.377169559	0.975060433	0.622830441	23.38566779
710	WT	continuous	0.011	0.0002	12.81	0.09	-10.03	0.14	22.84	10.5	0.447	0.024	3.64E+11	0.3	1.09E+11	0.008988	11.5	0.00345	0.00554	5.07E-14	50.72535332	13.39149328	0.383845127	0.957516123	0.616154873	24.54192866
710	WT	continuous	0.015	0.0005	10.76	0.05	-9.51	0.12	20.26	8.45	0.474	0.1	3.86E+11	0.3	1.16E+11	0.008988	11.1	0.00333	0.00566	4.89E-14	48.87246608	17.59408779	0.370493992	0.99291805	0.629506008	20.75967845
710	WT	continuous	0.022	0.0004	11	0	-9.97	0.04	20.96	8.69	0.543	0.03	4.42E+11	0.3	1.33E+11	0.008988	11.26	0.00338	0.00561	4.23E-14	42.30022565	22.33451914	0.375834446	0.978606536	0.624165554	21.32110911
710	WT	continuous	0.05	0.0029	5.85	0.17	-6.66	0.1	12.5	3.54	0.608	0.052	4.95E+11	0.3	1.48E+11	0.008988	11.17	0.00335	0.00564	3.80E-14	37.95981682	45.55178018	0.372830441	0.986631546	0.627169559	13.00664398
710	WT	batch	NA	NA	NA	NA	NA	NA	NA	NA	NA	NA	NA	NA	NA	NA	NA	NA	NA	NA	NA	117.6	NA	NA	NA	7.1
644	Leavitt	continuous	NA	NA	NA	NA	NA	NA	NA	NA	NA	NA	NA	NA	NA	NA	NA	NA	NA	NA	NA	51.4	NA	NA	NA	15.09
644	Leavitt	continuous	NA	NA	NA	NA	NA	NA	NA	NA	NA	NA	NA	NA	NA	NA	NA	NA	NA	NA	NA	41.8	NA	NA	NA	17.16
644	Leavitt	continuous	NA	NA	NA	NA	NA	NA	NA	NA	NA	NA	NA	NA	NA	NA	NA	NA	NA	NA	NA	145.3	NA	NA	NA	16.97
644	Leavitt	continuous	NA	NA	NA	NA	NA	NA	NA	NA	NA	NA	NA	NA	NA	NA	NA	NA	NA	NA	NA	100.7	NA	NA	NA	16.77
644	Leavitt	continuous	NA	NA	NA	NA	NA	NA	NA	NA	NA	NA	NA	NA	NA	NA	NA	NA	NA	NA	NA	91.5	NA	NA	NA	17.78
644	Leavitt	continuous	NA	NA	NA	NA	NA	NA	NA	NA	NA	NA	NA	NA	NA	NA	NA	NA	NA	NA	NA	94.6	NA	NA	NA	16.67
644	Leavitt	continuous	NA	NA	NA	NA	NA	NA	NA	NA	NA	NA	NA	NA	NA	NA	NA	NA	NA	NA	NA	97.9	NA	NA	NA	13.29
644	Leavitt	continuous	NA	NA	NA	NA	NA	NA	NA	NA	NA	NA	NA	NA	NA	NA	NA	NA	NA	NA	NA	63.5	NA	NA	NA	14.73
644	Leavitt	continuous	NA	NA	NA	NA	NA	NA	NA	NA	NA	NA	NA	NA	NA	NA	NA	NA	NA	NA	NA	66.6	NA	NA	NA	14.84
644	Leavitt	continuous	NA	NA	NA	NA	NA	NA	NA	NA	NA	NA	NA	NA	NA	NA	NA	NA	NA	NA	NA	62.9	NA	NA	NA	15.07
644	Leavitt	continuous	NA	NA	NA	NA	NA	NA	NA	NA	NA	NA	NA	NA	NA	NA	NA	NA	NA	NA	NA	92.2	NA	NA	NA	21.73
644	Leavitt	continuous	NA	NA	NA	NA	NA	NA	NA	NA	NA	NA	NA	NA	NA	NA	NA	NA	NA	NA	NA	75.2	NA	NA	NA	38.69
644	Leavitt	continuous	NA	NA	NA	NA	NA	NA	NA	NA	NA	NA	NA	NA	NA	NA	NA	NA	NA	NA	NA	52.7	NA	NA	NA	31.15
644	Leavitt	continuous	NA	NA	NA	NA	NA	NA	NA	NA	NA	NA	NA	NA	NA	NA	NA	NA	NA	NA	NA	66.7	NA	NA	NA	27.18
644	Leavitt	continuous	NA	NA	NA	NA	NA	NA	NA	NA	NA	NA	NA	NA	NA	NA	NA	NA	NA	NA	NA	60.6	NA	NA	NA	16.44
644	Leavitt	continuous	NA	NA	NA	NA	NA	NA	NA	NA	NA	NA	NA	NA	NA	NA	NA	NA	NA	NA	NA	33.5	NA	NA	NA	22.39
644	Leavitt	continuous	NA	NA	NA	NA	NA	NA	NA	NA	NA	NA	NA	NA	NA	NA	NA	NA	NA	NA	NA	40	NA	NA	NA	21.6
644	Leavitt	continuous	NA	NA	NA	NA	NA	NA	NA	NA	NA	NA	NA	NA	NA	NA	NA	NA	NA	NA	NA	47.5	NA	NA	NA	19.63
644	Leavitt	continuous	NA	NA	NA	NA	NA	NA	NA	NA	NA	NA	NA	NA	NA	NA	NA	NA	NA	NA	NA	57.7	NA	NA	NA	19.61
644	Leavitt	continuous	NA	NA	NA	NA	NA	NA	NA	NA	NA	NA	NA	NA	NA	NA	NA	NA	NA	NA	NA	51.3	NA	NA	NA	19.43
644	Leavitt	continuous	NA	NA	NA	NA	NA	NA	NA	NA	NA	NA	NA	NA	NA	NA	NA	NA	NA	NA	NA	84.4	NA	NA	NA	13.9
644	Leavitt	continuous	NA	NA	NA	NA	NA	NA	NA	NA	NA	NA	NA	NA	NA	NA	NA	NA	NA	NA	NA	61.3	NA	NA	NA	21.46
644	Leavitt	continuous	NA	NA	NA	NA	NA	NA	NA	NA	NA	NA	NA	NA	NA	NA	NA	NA	NA	NA	NA	32.6	NA	NA	NA	19.44
644	Leavitt	continuous	NA	NA	NA	NA	NA	NA	NA	NA	NA	NA	NA	NA	NA	NA	NA	NA	NA	NA	NA	56.6	NA	NA	NA	18.29
644	Leavitt	continuous	NA	NA	NA	NA	NA	NA	NA	NA	NA	NA	NA	NA	NA	NA	NA	NA	NA	NA	NA	46.1	NA	NA	NA	18.34
644	Leavitt	continuous	NA	NA	NA	NA	NA	NA	NA	NA	NA	NA	NA	NA	NA	NA	NA	NA	NA	NA	NA	38.4	NA	NA	NA	17.8
644	Leavitt	continuous	NA	NA	NA	NA	NA	NA	NA	NA	NA	NA	NA	NA	NA	NA	NA	NA	NA	NA	NA	37.3	NA	NA	NA	18.42
644	Leavitt	continuous	NA	NA	NA	NA	NA	NA	NA	NA	NA	NA	NA	NA	NA	NA	NA	NA	NA	NA	NA	55.5	NA	NA	NA	18.82
644	Leavitt	continuous	NA	NA	NA	NA	NA	NA	NA	NA	NA	NA	NA	NA	NA	NA	NA	NA	NA	NA	NA	181.2	NA	NA	NA	10.87
644	Leavitt	continuous	NA	NA	NA	NA	NA	NA	NA	NA	NA	NA	NA	NA	NA	NA	NA	NA	NA	NA	NA	42.1	NA	NA	NA	22
644	Leavitt	continuous	NA	NA	NA	NA	NA	NA	NA	NA	NA	NA	NA	NA	NA	NA	NA	NA	NA	NA	NA	53.4	NA	NA	NA	20.8
644	Leavitt	continuous	NA	NA	NA	NA	NA	NA	NA	NA	NA	NA	NA	NA	NA	NA	NA	NA	NA	NA	NA	45.1	NA	NA	NA	21.5
644	Leavitt	continuous	NA	NA	NA	NA	NA	NA	NA	NA	NA	NA	NA	NA	NA	NA	NA	NA	NA	NA	NA	4.8	NA	NA	NA	39.15
644	Leavitt	continuous	NA	NA	NA	NA	NA	NA	NA	NA	NA	NA	NA	NA	NA	NA	NA	NA	NA	NA	NA	3.7	NA	NA	NA	46.47
644	Leavitt	continuous	NA	NA	NA	NA	NA	NA	NA	NA	NA	NA	NA	NA	NA	NA	NA	NA	NA	NA	NA	3.3	NA	NA	NA	49.66
644	Leavitt	continuous	NA	NA	NA	NA	NA	NA	NA	NA	NA	NA	NA	NA	NA	NA	NA	NA	NA	NA	NA	3.4	NA	NA	NA	47.25
644	Leavitt	continuous	NA	NA	NA	NA	NA	NA	NA	NA	NA	NA	NA	NA	NA	NA	NA	NA	NA	NA	NA	13	NA	NA	NA	45.12
644	Leavitt	continuous	NA	NA	NA	NA	NA	NA	NA	NA	NA	NA	NA	NA	NA	NA	NA	NA	NA	NA	NA	5	NA	NA	NA	50.31
644	Leavitt	continuous	NA	NA	NA	NA	NA	NA	NA	NA	NA	NA	NA	NA	NA	NA	NA	NA	NA	NA	NA	5.8	NA	NA	NA	54.37
644	Leavitt	continuous	NA	NA	NA	NA	NA	NA	NA	NA	NA	NA	NA	NA	NA	NA	NA	NA	NA	NA	NA	5.9	NA	NA	NA	54.22
644	Leavitt	continuous	NA	NA	NA	NA	NA	NA	NA	NA	NA	NA	NA	NA	NA	NA	NA	NA	NA	NA	NA	1.1	NA	NA	NA	54.89
644	Leavitt	continuous	NA	NA	NA	NA	NA	NA	NA	NA	NA	NA	NA	NA	NA	NA	NA	NA	NA	NA	NA	0.9	NA	NA	NA	51.87
644	Leavitt	continuous	NA	NA	NA	NA	NA	NA	NA	NA	NA	NA	NA	NA	NA	NA	NA	NA	NA	NA	NA	2	NA	NA	NA	46.75
644	Leavitt	continuous	NA	NA	NA	NA	NA	NA	NA	NA	NA	NA	NA	NA	NA	NA	NA	NA	NA	NA	NA	10.1	NA	NA	NA	29.19
644	Leavitt	continuous	NA	NA	NA	NA	NA	NA	NA	NA	NA	NA	NA	NA	NA	NA	NA	NA	NA	NA	NA	113.8	NA	NA	NA	14.83
644	Leavitt	continuous	NA	NA	NA	NA	NA	NA	NA	NA	NA	NA	NA	NA	NA	NA	NA	NA	NA	NA	NA	146.7	NA	NA	NA	15.35
644	Leavitt	continuous	NA	NA	NA	NA	NA	NA	NA	NA	NA	NA	NA	NA	NA	NA	NA	NA	NA	NA	NA	109	NA	NA	NA	22.55
644	Leavitt	continuous	NA	NA	NA	NA	NA	NA	NA	NA	NA	NA	NA	NA	NA	NA	NA	NA	NA	NA	NA	3.3	NA	NA	NA	29.02
